# Supplementary material for: Phenomic and Genomic Characterization of a Mutant Platform in Cucurbita pepo
Source: Front Plant Sci. 2018 Aug 3;9:1049. doi: 10.3389/fpls.2018.01049 (PMC6085476; doi:10.3389/fpls.2018.01049)
Supplement: Supplementary file 3 [file Table_3.DOCX]

## Sheet: L1
Supplementary Table 2. Genes affected by high and moderate impact mutations in squash L1 mutant family
Impact	Mutation type	Transcript ID	Description
High	Splice acceptor variant	Cp4.1LG05g14810.1	probable phosphatase 2C 52
		Cp4.1LG12g03450.1	YTH domain-containing family 3-like isoform X1
	Splice donor variant	Cp4.1LG03g18020.1	myb family transcription factor APL isoform X1
		Cp4.1LG04g06490.1	acetyl-coenzyme A chloroplastic glyoxysomal-like
		Cp4.1LG06g08460.1	transcription termination factor chloroplastic-like
		Cp4.1LG17g09630.1	myosin-6-like
		Cp4.1LG18g09120.1
	Stop gained	Cp4.1LG03g06410.1	glyceraldehyde-3-phosphate dehydrogenase chloroplastic
		Cp4.1LG05g15120.1	multi -bridging factor 1a-like
		Cp4.1LG06g08230.1	probable LRR receptor-like serine threonine- kinase At4g26540
		Cp4.1LG07g03960.1	low-temperature-induced cysteinase
		Cp4.1LG08g08410.1	nuclear transcription factor Y subunit B-9
		Cp4.1LG09g00960.1	ADP-ribosylation factor-related 1
		Cp4.1LG09g04840.1	Protease 2
		Cp4.1LG13g00490.1
		Cp4.1LG17g05510.1	aquaporin TIP2-1
Moderate	Missense variant	Cp4.1LG01g00800.1	9-cis-epoxycarotenoid dioxygenase chloroplastic-like
		Cp4.1LG01g01400.1
		Cp4.1LG01g05320.1	probable phosphatase 2C 25
		Cp4.1LG01g06760.1	CHAPERONE-LIKE PROTEIN OF chloroplastic isoform X1
		Cp4.1LG01g08050.1	DNA polymerase I chloroplastic mitochondrial
		Cp4.1LG01g11140.1	LIM domain-containing WLIM2b
		Cp4.1LG01g14610.1	cysteine ase 15A
		Cp4.1LG01g14870.1	Myb_DNA-binding domain-containing
		Cp4.1LG01g18540.1	O-fucosyltransferase family
		Cp4.1LG01g18720.1
		Cp4.1LG01g19610.1	DNA-directed RNA polymerase II non-catalytic subunit
		Cp4.1LG01g19940.1
		Cp4.1LG01g20300.1	biotin-- ligase 2-like
		Cp4.1LG01g24610.1	ATP binding
		Cp4.1LG01g24630.1
		Cp4.1LG02g03480.1	high affinity nitrate transporter
		Cp4.1LG02g05950.1	solute carrier family 25 member 44-like
		Cp4.1LG02g07960.1	cytokinin riboside 5 -monophosphate phosphoribohydrolase LOG1-like
		Cp4.1LG02g08980.1	Eukaryotic translation initiation factor 5B
		Cp4.1LG02g10530.1	diacylglycerol kinase 1
		Cp4.1LG02g10940.1	SCY1 2
		Cp4.1LG02g14220.1	phospholipase D alpha 4
		Cp4.1LG02g14230.1
		Cp4.1LG03g00260.1	40S ribosomal S5
		Cp4.1LG03g01280.1	cytochrome P450 76A1
		Cp4.1LG03g02170.1	ABC transporter G family member 20-like
		Cp4.1LG03g03080.1	TIC chloroplastic
		Cp4.1LG03g06430.1	transportin-3 isoform X1
		Cp4.1LG03g06550.1	Phosphoglycerate mutase family
		Cp4.1LG03g07640.1	NHL domain-containing
		Cp4.1LG03g10330.1	CBL-interacting serine threonine- kinase 4-like
		Cp4.1LG03g11500.1	probable phosphatase 2C 40
		Cp4.1LG03g12080.1	Chromatin structure-remodeling complex BSH
		Cp4.1LG03g13690.1	LURP-one-related 5
		Cp4.1LG03g13870.1	boron transporter 4-like
		Cp4.1LG03g14650.1	probable GTP diphosphokinase chloroplastic
		Cp4.1LG03g15560.1	serine threonine- kinase D6PK
		Cp4.1LG03g17480.1	protoheme IX mitochondrial
		Cp4.1LG04g00600.1	serine--tRNA ligase
		Cp4.1LG04g00740.1	stress regulated
		Cp4.1LG04g00810.1	coatomer subunit gamma-2
		Cp4.1LG04g01140.1	probable transcription factor 21
		Cp4.1LG04g01280.1	probable pectate lyase P59
		Cp4.1LG04g06420.1
		Cp4.1LG04g07180.1	GATA transcription factor 24-like isoform X1
		Cp4.1LG04g08210.1	myb family transcription factor EFM-like
		Cp4.1LG04g08360.1	cytochrome c biogenesis chloroplastic
		Cp4.1LG04g10480.1	phosphoinositide 3-kinase regulatory subunit 4
		Cp4.1LG04g10830.1	esterase lipase thioesterase family
		Cp4.1LG04g10900.1	CTR9 homolog
		Cp4.1LG04g11740.1	serrate RNA effector molecule
		Cp4.1LG04g14000.1	Uncharacterized RING finger
		Cp4.1LG04g15700.1	FKBP12-interacting of 37 kDa
		Cp4.1LG05g00860.1	subtilisin-like protease
		Cp4.1LG05g01590.1	receptor-like cytosolic serine threonine- kinase RBK2 isoform X1
		Cp4.1LG05g02890.1	superoxide dismutase [Cu-Zn] chloroplastic
		Cp4.1LG05g03210.1	respiratory burst oxidase homolog A
		Cp4.1LG05g04410.1	transcriptional activator DEMETER
		Cp4.1LG05g05210.1	casein kinase 1 HD16
		Cp4.1LG05g07160.1	Rubredoxin family
		Cp4.1LG05g08360.1	probable inactive ATP-dependent zinc metalloprotease FTSHI chloroplastic
		Cp4.1LG05g08630.1	5-methyltetrahydropteroyltriglutamate--homocysteine methyltransferase
		Cp4.1LG05g10760.1
		Cp4.1LG05g12160.1	PREDICTED: uncharacterized protein LOC103498397 isoform X1
		Cp4.1LG05g12990.1	PREDICTED: uncharacterized protein LOC103497509
		Cp4.1LG05g13470.1	probable serine threonine- kinase At4g35230
		Cp4.1LG05g13660.1
		Cp4.1LG05g14060.1	heterogeneous nuclear ribonucleo 1
		Cp4.1LG05g14450.1	syntaxin-132-like isoform X1
		Cp4.1LG05g14480.1	formin 3
		Cp4.1LG05g14830.1	external alternative NAD(P)H-ubiquinone oxidoreductase mitochondrial
		Cp4.1LG05t00050.1
		Cp4.1LG05t01770.1
		Cp4.1LG06g01480.1	Peptidase_S9 domain-containing
		Cp4.1LG06g02180.1	probable xyloglucan glycosyltransferase 12
		Cp4.1LG06g03720.1
		Cp4.1LG06g04460.1	L-arabinokinase-like isoform X1
		Cp4.1LG06g04950.1
		Cp4.1LG06g04960.1
		Cp4.1LG06g05510.1	probable phosphoinositide phosphatase SAC9
		Cp4.1LG06g08320.1	pentatricopeptide repeat-containing At5g55840 isoform X1
		Cp4.1LG06g09150.1
		Cp4.1LG07g01040.1	transcription factor TGA2-like
		Cp4.1LG07g01310.1	probable mitochondrial adenine nucleotide transporter BTL3
		Cp4.1LG07g02790.1	transcription factor HY5
		Cp4.1LG07g04920.1	subtilisin-like protease
		Cp4.1LG07g05070.1
		Cp4.1LG07g05310.1
		Cp4.1LG07g07740.1	U-box domain-containing 35 isoform X1
		Cp4.1LG07g07800.1	ethylene receptor
		Cp4.1LG07g08080.1	transcription elongation factor SPT6
		Cp4.1LG07g08090.1	histone-lysine N-methyltransferase SUVR4
		Cp4.1LG07g09900.1	myb family transcription factor EFM
		Cp4.1LG07g10790.1	auxin response factor 19
		Cp4.1LG07g11560.1	nuclear pore complex NUP205
		Cp4.1LG08g01320.1	U-box domain-containing 33
		Cp4.1LG08g02170.1	brefeldin A-inhibited guanine nucleotide-exchange 5
		Cp4.1LG08g04100.1	non-specific lipid-transfer At2g13820
		Cp4.1LG08g06260.1	BAG-associated GRAM 1
		Cp4.1LG08g06810.1	beta-glucosidase 3B-like
		Cp4.1LG08g07950.1	peroxisome biogenesis 5
		Cp4.1LG08g08160.1
		Cp4.1LG08g08220.1	caffeic acid 3-O-methyltransferase-like
		Cp4.1LG08g11620.1	myb-related A-like
		Cp4.1LG09g00200.1	histone-lysine N-methyltransferase ATX4-like
		Cp4.1LG09g02870.1	Histone-lysine N-methyltransferase isoform 1
		Cp4.1LG09g06570.1	vesicle-fusing ATPase
		Cp4.1LG09g07160.1	Tubulin beta-1 chain
		Cp4.1LG09g07300.1	GPI ethanolamine phosphate transferase 3
		Cp4.1LG09g11580.1	LONGIFOLIA 1
		Cp4.1LG10g01950.1	DEAD-box ATP-dependent RNA helicase 16
		Cp4.1LG10g04010.1	probable UDP-N-acetylglucosamine--peptide N-acetylglucosaminyltransferase SPINDLY
		Cp4.1LG10g05900.1	probable 9-cis-epoxycarotenoid dioxygenase chloroplastic
		Cp4.1LG10g06660.1
		Cp4.1LG10g06760.1	copper-transporting ATPase RAN1
		Cp4.1LG10g08880.1	flocculation FLO11
		Cp4.1LG10g09210.1	sphingosine kinase 1 isoform X1
		Cp4.1LG10g10030.1	E3 ubiquitin- ligase UPL5
		Cp4.1LG10g10050.1	rho GDP-dissociation inhibitor 1
		Cp4.1LG10g10690.1
		Cp4.1LG10g11600.1	40S ribosomal S2-4
		Cp4.1LG11g00600.1	probable alpha-galactosidase B
		Cp4.1LG11g04620.1	E3 ubiquitin- ligase UPL2-like
		Cp4.1LG11g04940.1	rho GTPase-activating REN1
		Cp4.1LG11g06140.1	FPL domain-containing
		Cp4.1LG11g06530.1	beta-hexosaminidase 3
		Cp4.1LG11g06580.1
		Cp4.1LG11g07430.1	cyclin delta-1 family
		Cp4.1LG11g09780.1	GDP-mannose 3
		Cp4.1LG11g10050.1	myosin-binding 1-like
		Cp4.1LG11g10080.1
		Cp4.1LG12g00190.1	NRT1 PTR FAMILY -like
		Cp4.1LG12g05480.1	CW-type Zinc isoform 1
		Cp4.1LG12g06240.1
		Cp4.1LG12g06660.1	structural maintenance of chromosomes 5
		Cp4.1LG12g07930.1
		Cp4.1LG12g08740.1	inorganic pyrophosphatase 2-like
		Cp4.1LG13g00070.1
		Cp4.1LG13g02200.1
		Cp4.1LG13g03850.1	GIGANTEA-like
		Cp4.1LG13g04830.1	DIS3-like exonuclease 2
		Cp4.1LG13g05860.1	alpha-mannosidase isoform X1
		Cp4.1LG13g07940.1	6-phosphogluconate decarboxylating 3
		Cp4.1LG13g08100.1	DNA-directed RNA polymerase chloroplastic mitochondrial
		Cp4.1LG13g10680.1
		Cp4.1LG13g11170.1	protoporphyrinogen chloroplastic mitochondrial isoform X1
		Cp4.1LG14g02860.1
		Cp4.1LG14g04120.1	pinin
		Cp4.1LG14g04770.1	zinc transport
		Cp4.1LG14g05560.1	embryo yellow
		Cp4.1LG14g05840.1	receptor-like serine threonine- kinase At4g25390
		Cp4.1LG14g05910.1
		Cp4.1LG14g06120.1
		Cp4.1LG14g06300.1
		Cp4.1LG14g06470.1	dnaJ ERDJ2A-like
		Cp4.1LG14g06560.1
		Cp4.1LG14g09530.1	scarecrow 22
		Cp4.1LG15g00880.1	CHROMATIN REMODELING 8 isoform X1
		Cp4.1LG15g01750.1	chloroplastic
		Cp4.1LG15g04110.1	probable S-acyltransferase 23 isoform X1
		Cp4.1LG15g06990.1
		Cp4.1LG15g07390.1
		Cp4.1LG15g08420.1
		Cp4.1LG15g09050.1	nuclear-pore anchor
		Cp4.1LG16g00510.1
		Cp4.1LG16g01290.1
		Cp4.1LG16g06480.1
		Cp4.1LG16g07930.1	serine threonine- kinase D6PKL1-like
		Cp4.1LG17g02130.1	NRT1 PTR FAMILY -like
		Cp4.1LG17g03160.1	vesicle-associated membrane 722
		Cp4.1LG17g03710.1
		Cp4.1LG17g05320.1	SAWADEE HOMEODOMAIN HOMOLOG 1
		Cp4.1LG17g05360.1	ankyrin repeat-containing At5g02620-like
		Cp4.1LG17g05640.1
		Cp4.1LG17g06840.1	CW-type Zinc isoform 1
		Cp4.1LG17g07150.1
		Cp4.1LG17g08430.1
		Cp4.1LG17g08930.1	D-glycerate 3- chloroplastic
		Cp4.1LG17g10040.1
		Cp4.1LG18g00520.1	phosphoacetylglucosamine mutase
		Cp4.1LG18g02640.1	YTH domain-containing family 1 isoform X1
		Cp4.1LG18g05950.1	PTI1-like tyrosine- kinase At3g15890
		Cp4.1LG18g06420.1	tRNA-specific adenosine deaminase 2 isoform X1
		Cp4.1LG18g07140.1
		Cp4.1LG18g07200.1	tip elongation aberrant 1-like
		Cp4.1LG18g08060.1	NRT1 PTR FAMILY -like
		Cp4.1LG19g00610.1
		Cp4.1LG19g02570.1	pyruvate decarboxylase 1-like
		Cp4.1LG19g03040.1	DEFECTIVE IN EXINE FORMATION 1
		Cp4.1LG19g05460.1	chloroplastic-like
		Cp4.1LG19g07470.1	RNA polymerase II C-terminal domain phosphatase-like 1
		Cp4.1LG19g10100.1	kinesin KCA2
		Cp4.1LG19g10380.1
		Cp4.1LG19g10580.1
		Cp4.1LG19g11280.1	O-Glycosyl hydrolases family 17 isoform
		Cp4.1LG20g00070.1	transcriptional activator Myb-like
		Cp4.1LG20g00310.1
		Cp4.1LG20g00480.1	sucrose synthase 7-like
		Cp4.1LG20g01050.1	phospholipid-transporting ATPase 9
		Cp4.1LG20g01690.1
		Cp4.1LG20g04530.1
		Cp4.1LG20g04770.1
		Cp4.1LG20g05600.1	30-kDa cleavage and polyadenylation specificity factor 30
		Cp4.1LG20g07500.1

## Sheet: L2 
Supplementary Table 3. Genes affected by high and moderate impact mutations in squash L2 mutant family
Impact	Mutation type	Transcript ID	Description
High	Splice acceptor variant	Cp4.1LG12g11380.1	auxin-induced 22D-like
	Stop gained	Cp4.1LG08g11700.1	E3 ubiquitin- ligase PRT6
		Cp4.1LG17g01540.1	probable RNA helicase SDE3
Moderate	Missense variant	Cp4.1LG01g01650.1
		Cp4.1LG01g02780.1	cyclin d
		Cp4.1LG01g03030.1	root phototropism 3
		Cp4.1LG01g03490.1	lipase YOR059C
		Cp4.1LG01g06500.1	zinc finger 4-like
		Cp4.1LG01g07560.1	1-phosphatidylinositol-3-phosphate 5-kinase FAB1C
		Cp4.1LG01g10540.1
		Cp4.1LG01g13880.1	Hemerythrin domain-containing zf-CHY domain-containing zf-RING_2 domain-containing
		Cp4.1LG01g25240.1
		Cp4.1LG02g02290.1	callose synthase 8
		Cp4.1LG02g04490.1	DUF490 domain-containing
		Cp4.1LG02g06460.1	RNA-binding 1-like
		Cp4.1LG02g06770.1	heat stress transcription factor B-4
		Cp4.1LG02g14160.1
		Cp4.1LG02g14740.1	EPIDERMAL PATTERNING FACTOR 8
		Cp4.1LG02g16030.1
		Cp4.1LG03g04070.1
		Cp4.1LG03g07250.1	[ -PII] uridylyltransferase
		Cp4.1LG03g10030.1	ethylene receptor 2
		Cp4.1LG03g16030.1	CBL-interacting serine threonine- kinase 9
		Cp4.1LG03g16830.1	DEAD-box ATP-dependent RNA helicase 8
		Cp4.1LG03t02430.1
		Cp4.1LG04g04810.1	serine threonine- kinase STY46-like
		Cp4.1LG04g09990.1
		Cp4.1LG05g02460.1	probable aminotransferase ACS10
		Cp4.1LG05g03820.1
		Cp4.1LG05g04020.1
		Cp4.1LG05g11020.1
		Cp4.1LG05g13070.1	eukaryotic translation initiation factor 4B3-like
		Cp4.1LG05g14200.1
		Cp4.1LG05t01310.1
		Cp4.1LG06g04820.1	HBS1 isoform X1
		Cp4.1LG06g08100.1	carbamoyl-phosphate synthase large chloroplastic
		Cp4.1LG06g08270.1	E3 ubiquitin- ligase At4g11680-like
		Cp4.1LG06t01480.1
		Cp4.1LG06t02530.1
		Cp4.1LG07g05040.1	arginine N-methyltransferase 2
		Cp4.1LG07g07510.1
		Cp4.1LG07g11560.1	nuclear pore complex NUP205
		Cp4.1LG08g03280.1
		Cp4.1LG08g07510.1	probable trehalose-phosphate phosphatase F
		Cp4.1LG08g09050.1	probable choline kinase 2
		Cp4.1LG08g10860.1	ABC transporter B family member 1
		Cp4.1LG09g10100.1	tryptophan aminotransferase-related 2
		Cp4.1LG10g01680.1
		Cp4.1LG10g06380.1	dihydroceramide fatty acyl 2-hydroxylase FAH1
		Cp4.1LG10g10710.1	4-alpha-glucanotransferase DPE2
		Cp4.1LG11g04810.1
		Cp4.1LG11g10050.1	myosin-binding 1-like
		Cp4.1LG12g04910.1	importin beta-like SAD2
		Cp4.1LG12g10010.1
		Cp4.1LG13g05110.1	probable tRNA modification GTPase
		Cp4.1LG13g05600.1	lysine-specific demethylase JMJ25-like
		Cp4.1LG13g07670.1	E3 ubiquitin- ligase SHPRH isoform X1
		Cp4.1LG13g08860.1	WAT1-related At3g28050-like
		Cp4.1LG13g10730.1
		Cp4.1LG14g07170.1	small G signaling modulator 2-like isoform X3
		Cp4.1LG14g07730.1	CWC15 homolog
		Cp4.1LG14g08580.1	serine threonine- kinase rio2
		Cp4.1LG15g01720.1
		Cp4.1LG15g04030.1	E3 ubiquitin- ligase RING1-like
		Cp4.1LG15g06300.1	pectinesterase-like
		Cp4.1LG15g07330.1	fatty acid hydroperoxide chloroplastic
		Cp4.1LG15g07500.1
		Cp4.1LG15g08310.1
		Cp4.1LG17g00420.1	lipase class 3 family
		Cp4.1LG17g00810.1
		Cp4.1LG17g01400.1	mavicyanin-like
		Cp4.1LG17g01920.1
		Cp4.1LG17g10520.1	serine threonine- kinase ATG1
		Cp4.1LG18g02790.1
		Cp4.1LG18g09450.1
		Cp4.1LG19g06270.1
		Cp4.1LG19g07550.1	G-type lectin S-receptor-like serine threonine- kinase B120 isoform X1
